# Supplementary material for: Body Representation in Stroke Patients: A Systematic Review of Human Figure Graphic Representation
Source: J Clin Med. 2025 Apr 30;14(9):3098. doi: 10.3390/jcm14093098 (PMC12072329; doi:10.3390/jcm14093098)
Supplement: Supplementary file 1 [file jcm-14-03098-s001.zip]

Archive with 4 entries (4 files):
- PRISMA_2020_abstract_checklist.pdf
- PRISMA_2020_checklist.pdf
- Table S 1.xlsx
- Table S 2.xlsx
