# Supplementary material for: Body Representation in Stroke Patients: A Systematic Review of Human Figure Graphic Representation
Source: J Clin Med. 2025 Apr 30;14(9):3098. doi: 10.3390/jcm14093098 (PMC12072329; doi:10.3390/jcm14093098)
Supplement: Supplementary file 1 [file jcm-14-03098-s001.zip › Table S 1.xlsx]

## Sheet: Foglio1
Database	PubMed	Scopus	Embase	Web of science
Last searched date	2024-12-23	2024-12-23	2024-12-24	2024-12-24
Results number	16	163	28	29
Terms for “Stroke”	Stroke[MeSH Terms] Stroke[Title/Abstract] "Cerebral hemorrhage"[MeSH Terms] "Cerebral hemorrhage"[Title/Abstract] OR "Cerebral hemorrhages"[Title/Abstract] OR "Cerebral haemorrhage"[Title/Abstract] OR "Cerebral haemorrhages"[Title/Abstract] OR "Cerebral hemorrhagic"[Title/Abstract] OR "Cerebrovascular accident"[Title/Abstract] OR CVA[Title/Abstract] OR "Cerebrovascular disease"[Title/Abstract] "B…	TITLE-ABS-KEY ( "Stroke" OR "Cerebral h?emorrhage" OR "Cerebral hemorrhagic" OR "Cerebrovascular accident" OR CVA OR "Cerebrovascular disease" OR "Brain isch?emia" OR Paresis OR Plegia OR Hemiplegia OR Hemiparesis OR Neglect OR "Brain damage" OR “Brain lesion" )	Stroke':ti,ab OR 'Cerebral h?emorrhage':ti,ab OR 'Cerebral hemorrhagic':ti,ab OR 'Cerebrovascular accident':ti,ab OR CVA:ti,ab OR 'Cerebrovascular disease':ti,ab OR 'Brain isch?emia':ti,ab OR Paresis:ti,ab OR Plegia:ti,ab OR Hemiparesis:ti,ab OR Hemiplegia:ti,ab OR Neglect:ti,ab OR 'Brain damage':ti,ab OR 'Brain lesion':ti,ab	TS=( Stroke OR "Cerebral hemorrhage" OR "Cerebral hemorrhages" OR "Cerebral haemorrhage" OR "Cerebral haemorrhages" OR "Cerebral hemorrhagic" OR CVA OR “Cerebrovascular disease” OR “Cerebrovascular accident” OR Hemiparesis OR Hemiplegia OR "Neglect" OR Paresis OR "Brain damage" OR "Brain lesion") OR TI=( . . . ) OR AB=(. . .)
Terms for “Human figure graphic representation”	"Draw a man" "Draw a person" "Draw a woman" "Human figure drawing" "Human figure drawings" "DAP test" "Person Drawing Test" "Self portrait" "Self portraiture" #17 OR #18 OR #19 OR #20 OR#21 OR #22 OR #23 OR #24 OR #25	ALL ( "Draw a man" OR "Draw a person" OR "Draw a woman" OR "Human figure drawing" OR "DAP test" OR "Person Drawing Test" OR "Self portrait*" )	Draw a man' OR 'Draw a person' OR 'Draw a woman' OR 'Human figure drawing' OR 'DAP test' OR 'Person drawing test' OR 'Self portrait*'	TS=( "Draw a man" OR "Draw a person" OR "Draw a woman" OR "Human figure drawing" OR "Human figure drawings" OR "DAP test" OR "Person Drawing Test" OR "Self portrait" OR "self portraiture") OR TI=(. . .) OR AB=(. . .)
Exclusion criteria	Children[Title/Abstract]	TITLE( Child* )	Child*:ti	TI=(Child)
Final search string composition	[Terms for “stroke”] AND [Terms for “Human figure graphic representation”] NOT [Exclusion criteria]
Extended search string	(( Stroke[MeSH Terms] OR Stroke[Title/Abstract] OR "Cerebral hemorrhage"[MeSH Terms] OR "Cerebral hemorrhage"[Title/Abstract] OR "Cerebral hemorrhages"[Title/Abstract] OR "Cerebral haemorrhage"[Title/Abstract] OR "Cerebral haemorrhages"[Title/Abstract] OR "Cerebral hemorrhagic"[Title/Abstract] OR "Cerebrovascular accident"[Title/Abstract] OR CVA[Title/Abstract] OR "Cerebrovascular disease"[Title/…	TITLE-ABS-KEY ( "Stroke" OR "Cerebral h?emorrhage" OR "Cerebral hemorrhagic" OR "Cerebrovascular accident" OR cva OR "Cerebrovascular disease" OR "Brain isch?emia" OR paresis OR Plegia OR Hemiplegia OR Neglect OR "Brain damage" OR "Brain lesion" ) AND ALL ( "Draw a man" OR "Draw a person" OR "Draw a woman" OR "Human figure drawing" OR "DAP test" OR "Person Drawing Test" OR "Self portrait*" ) AND …	('Stroke':ti,ab,kw OR 'Cerebral h?emorrhage':ti,ab,kw OR 'Cerebral hemorrhagic':ti,ab,kw OR 'Cerebrovascular accident':ti,ab,kw OR CVA:ti,ab,kw OR 'Cerebrovascular disease':ti,ab,kw OR 'Brain isch?emia':ti,ab,kw OR Paresis:ti,ab,kw OR Plegia:ti,ab,kw OR Hemiplegia:ti,ab,kw OR Neglect:ti,ab,kw OR 'Brain damage':ti,ab,kw OR 'Brain lesion':ti,ab,kw) AND ('Draw a man' OR 'Draw a person' OR 'Draw a wo…	(TS=( Stroke OR "Cerebral hemorrhage" OR "Cerebral hemorrhages" OR "Cerebral haemorrhage" OR "Cerebral haemorrhages" OR "Cerebral hemorrhagic" OR CVA OR “Cerebrovascular disease” OR “Cerebrovascular accident” OR Hemiparesis OR Hemiplegia OR "Neglect" OR Paresis OR "Brain damage" OR "Brain lesion") OR TI=( Stroke OR "Cerebral hemorrhage" OR "Cerebral hemorrhages" OR "Cerebral haemorrhage" OR "Cere…
