# Supplementary material for: Body Representation in Stroke Patients: A Systematic Review of Human Figure Graphic Representation
Source: J Clin Med. 2025 Apr 30;14(9):3098. doi: 10.3390/jcm14093098 (PMC12072329; doi:10.3390/jcm14093098)
Supplement: Supplementary file 1 [file jcm-14-03098-s001.zip › Table S 2.xlsx]

## Sheet: Foglio1
Search string	Results number	Search date
stroke "draw a person" -children	137	2024-12-27
stroke "draw a man" -children	110	2024-12-27
stroke "draw a man" -children	12	2024-12-27
stroke "human figure drawing" -children	53	2024-12-27
stroke "human figure drawings" -children	25	2024-12-27
stroke "DAP test” -children	9	2024-12-27
stroke "Person Drawing Test" -children	3	2024-12-27
"Cerebrovascular accident" "draw a person" -children -stroke	2	2024-12-27
"Cerebrovascular disease" "draw a person" -children -stroke -"cerebrovascular accident"	7	2024-12-27
